# Supplementary material for: Writer’s cramp as a presentation of L-2-hydroxyglutaric aciduria
Source: J Clin Mov Disord. 2014 Dec 11;1:9. doi: 10.1186/s40734-014-0009-9 (PMC4711040; doi:10.1186/s40734-014-0009-9)
Supplement: Supplementary file 1 — Additional file 1: Video 1. The speech of patient 1 was normal. There was dystonia of bilateral hands, left greater than right, with spooning of the fingers. She did not have tremor or ataxia. During writing, there was moderate extension of the right wrist and abduction of the right elbow. There was no mirror dystonia when she wrote with the left hand. There was excessive bilateral arm swing during walking. The latter segment of the video shows examination 3 months after she was treated with trihexyphenidyl 6 mg/day. She preferred to write with both hands. Writer’s cramp was slightly improved from the previous examination when she was allowed to write with only the right hand. Right focal hand dystonia was also mildly better when she held the pen between her right index and middle fingers. There was mild flexion of the left wrist when she wrote with her left hand. The dose of trihexyphenidyl was subsequently reduced due to cognitive side effects. (ZIP 11 MB) [file 40734_2014_9_MOESM1_ESM.zip]

Archive with 1 entries (1 files):
- 2023670480134566_MOESM1_ESM.m4v
